# Supplementary material for: Chemical Profile and Biological Effects of an Herbal Mixture for the Development of an Oil-in-Water Cream
Source: Plants (Basel). 2023 Jan 5;12(2):248. doi: 10.3390/plants12020248 (PMC9861053; doi:10.3390/plants12020248)
Supplement: Supplementary file 1 [file plants-12-00248-s001.zip]

Archive with 1 entries (1 files):
- plants-2031410-supplementary.pdf
